# Supplementary material for: Structural Basis of PPARγ-Mediated Transcriptional Repression by the Covalent Inverse Agonist FX-909
Source: J Med Chem. 2025 Aug 13;68(16):17587–97. doi: 10.1021/acs.jmedchem.5c01252 (PMC12406200; doi:10.1021/acs.jmedchem.5c01252)
Supplement: Supplementary file 1 [file jm5c01252_si_001.csv]

Compound_ID	SMILES	cellular IC50/EC50 (nM)	NCoR1 TR-FRET IC50/EC50 (nM)	MED1 TR-FRET IC50/EC50 (nM)	NCoR1 affinity via FP (�M)	MED1 affinity via FP (�M)
FX-909	O=C1C=C(C2=C(S(=O)(C)=O)C=CC(C#N)=C2)NC3=CC(F)=CC(F)=C31	1.31	33	16	0.13	11.8
T0070907	O=C(NC1=CC=NC=C1)C2=C(Cl)C=CC([N+]([O-])=O)=C2	0.35	59	30	0.15	5.1
BAY-4931	O=C(NC1=CC=C2OC(C3=CC=C(CC)C=C3)=NC2=C1)C4=CC([N+]([O-])=O)=CC=C4Cl	1.37	56	16	0.06	10.8
SR33068	O=C(NC1=CN=C(C#N)C=C1)C2=CC([N+]([O-])=O)=CC=C2Cl	1.58	17	5	0.09	12.5
GW9662	O=C(NC1=CC=CC=C1)C2=CC([N+]([O-])=O)=CC=C2Cl	n.d.	17	n.d.	0.72	3.6
rosiglitazone	CN(C1=NC=CC=C1)CCOC(C=C2)=CC=C2CC3SC(NC3=O)=O	4.91	233	9	6.3	0.46
